# Supplementary material for: Multimodality Imaging in Infective Endocarditis: A Clinical Approach to Diagnosis
Source: Medicina (Kaunas). 2025 Dec 18;61(12):2241. doi: 10.3390/medicina61122241 (PMC12735077; doi:10.3390/medicina61122241)
Supplement: Supplementary file 1 [file medicina-61-02241-s001.zip]

Archive with 1 entries (1 files):
- medicina-4018173-supplementary.pdf
